# Supplementary material for: Off-Stoichiometry Thiol–Ene Polymers: Inclusion of Anchor Groups Using Allylsilanes
Source: Polymers (Basel). 2023 Mar 7;15(6):1329. doi: 10.3390/polym15061329 (PMC10059650; doi:10.3390/polym15061329)
Supplement: Supplementary file 1 [file polymers-15-01329-s001.zip]

Archive with 1 entries (1 files):
- polymers-2228409-supplementary.pdf
